# Supplementary material for: Mapping cis- and trans-regulatory target genes of human-specific deletions
Source: Nat Commun. 2025 Dec 20;16:11380. doi: 10.1038/s41467-025-67424-x (PMC12727812; doi:10.1038/s41467-025-67424-x)
Supplement: Supplementary file 17 — Source data [file 41467_2025_67424_MOESM17_ESM.xlsx]

## Sheet: hDel3779 analysis_plots
hDel3779					Vertical line generation
	Enhancer Fraction		Deletion Fraction
ID	Band 1 (x-value)	Band 1 % (y-value)	Band 2 (x-value)	Band 2 % (y-value)	X value	X value	Y value	Y value
RepA1	33.0201	70.5247	33.0237	29.4752	33.0201	33.0237	0	29.4752
RepA2	42.5704	61.9447	42.574	38.0553	42.5704	42.574	0	38.0553
RepA3	38.0733	65.9849	38.0769	34.0151	38.0733	38.0769	0	34.0151
hDel2247 benchmarking PCR data
	Enhancer Fraction	Deletion Fraction
ID	Band% (y-value)	Band% (y-value)	Expected Deletion % (x-axis)
WT chimp	98.7012	1.2988	0
90:10	91.4471	8.55291	10
80:20	83.3285	16.6715	20
70:30	74.3176	25.6824	30
60:40			40
50:50	52.7605	47.2395	50
40:60			60
30:70	40.7135	59.2865	70
20:80	28.9264	71.0736	80
10:90	16.9039	83.0961	90
WT human	10.3678	89.6322	100

## Sheet: hDel3779 partially_processed
hDel2247						Calculation of X using the trend line of each
ID	Band No.	Band% (y-value)	Band No.	Band% (y-value)	Expected Deletion % (x-value)	Band 1		Band 2
WT Chimp	1	99.9203	2	0.079653	0	0.300148	Trendline	0.30371	Trendline
80:20	1	83.4822	2	16.5178	20	18.5973	y = -0.8984x + 100.19	18.6008	y = 0.8984x + 0.1932
50:50	1	53.3002	2	46.6998	50	52.1926		52.1962
20:80	1	28.6898	2	71.3102	80	79.5862	Equation to use	79.5898	Equation to use
WT Human	1	12.2873	2	87.7127	100	97.8436	x =(y-100.19)/(-0.8984)	97.8472	x =(y+0.1932)/0.8984
RepA1	1	70.5247	2	29.4752		33.0201		33.0237
RepA2	1	61.9447	2	38.0553		42.5704	Values	42.574	What is y?
RepA3	1	65.9849	2	34.0151		38.0733	y = band%	38.0769	y = band%
NT Control	1	99.4908	2	0.509227		0.778303	x = coordinate on line	0.781864	x = coordinate on line
Cas9 only	1	99.6203	2	0.379655		0.634077		0.637639
hDel2247 benchmarking PCR data
ID	Band No.	Band% (y-value)	Band No.	Band% (y-value)	Expected Deletion % (x-value)
WT chimp	1	98.7012	2	1.2988	0
90:10	1	91.4471	2	8.55291	10
80:20	1	83.3285	2	16.6715	20
70:30	1	74.3176	2	25.6824	30
60:40	1		2		40
50:50	1	52.7605	2	47.2395	50
40:60	1		2		60
30:70	1	40.7135	2	59.2865	70
20:80	1	28.9264	2	71.0736	80
10:90	1	16.9039	2	83.0961	90
WT human	1	10.3678	2	89.6322	100

## Sheet: hDel3779 rawdata
hDel3779
Lane	Band No.	Band Label	Base Pairs (bp)	Relative Front	Adj. Volume (Int)	Volume (Int)	Abs. Quant.	Rel. Quant.	Band %	Lane %
1	1		1517	0.373913	5591158	13751479	N/A	N/A	11.4964	11.2304
1	2		1200	0.436957	4159504	11756010	N/A	N/A	8.55267	8.35477
1	3		1000	0.486957	11811635	19941340	N/A	N/A	24.2868	23.7248
1	4		900	0.506522	2153266	5383966	N/A	N/A	4.4275	4.32505
1	5		800	0.534783	1851556	6440129	N/A	N/A	3.80713	3.71903
1	6		700	0.565217	1117573	6309655	N/A	N/A	2.29793	2.24476
1	7		600	0.6	1065508	6319178	N/A	N/A	2.19087	2.14018
1	8		500	0.632609	9551747	18556411	N/A	N/A	19.6401	19.1856
1	9		400	0.673913	3040240	10144042	N/A	N/A	6.25127	6.10662
1	10		300	0.719565	1784984	9105145	N/A	N/A	3.67024	3.58532
1	11		200	0.776087	2120870	9670206	N/A	N/A	4.36088	4.25997
1	12		100	0.817391	4385920	13693006	N/A	N/A	9.01822	8.80955
2	1	Estimate Enhancer	1517	0.334783	1286673	12145652	N/A	N/A	85.3726	17.9831
2	2	Estimate Deletion	254.999	0.741304	220453	7946988	N/A	N/A	14.6274	3.08115
3	1	Enhancer	1517	0.33913	60065299	73193600	N/A	N/A	99.9203	80.9324
3	2	Deletion	317.583	0.708696	47882	8502526	N/A	N/A	0.079653	0.064517
4	1	Enhancer	1517	0.332609	43358842	57591900	N/A	N/A	83.4822	67.4062
4	2	Deletion	298.776	0.717391	8578977	18729071	N/A	N/A	16.5178	13.337
5	1	Enhancer	1517	0.330435	21626733	36465347	N/A	N/A	53.3002	45.9059
5	2	Deletion	296.831	0.717391	18948634	31713904	N/A	N/A	46.6998	40.2213
6	1	Enhancer	1517	0.330435	10178930	22815951	N/A	N/A	28.6898	24.7456
6	2	Deletion	294.902	0.717391	25300386	38879917	N/A	N/A	71.3102	61.5067
7	1	Enhancer	1517	0.356522	4346938	16479507	N/A	N/A	12.2873	9.62706
7	2	Deletion	297.595	0.715217	31030562	44464044	N/A	N/A	87.7127	68.7226
8	1	Enhancer	1517	0.33913	35871984	53185065	N/A	N/A	70.5247	58.589
8	2	Deletion	330.499	0.697826	14992406	29013911	N/A	N/A	29.4752	24.4868
9	1	Enhancer	1517	0.341304	36098934	52826306	N/A	N/A	61.9447	51.3852
9	2	Deletion	319.742	0.702174	22177109	38375910	N/A	N/A	38.0553	31.5681
10	1	Enhancer	1517	0.33913	33382654	53432396	N/A	N/A	65.9849	55.3324
10	2	Deletion	317.932	0.702174	17208684	32218801	N/A	N/A	34.0151	28.5237
11	1	Enhancer	1517	0.336957	64076529	79436238	N/A	N/A	99.4908	71.1892
11	2	Deletion	324.917	0.697826	327965	10203138	N/A	N/A	0.509227	0.36437
12	1	Enhancer	1517	0.33913	76341975	91155224	N/A	N/A	99.6203	70.3418
12	2	Deletion	327.542	0.695652	290941	8561622	N/A	N/A	0.379655	0.268074
13	1		1517	0.363043	6998248	17103397	N/A	N/A	11.9237	11.5716
13	2		1200	0.426087	5028945	14496943	N/A	N/A	8.56839	8.31533
13	3		1000	0.473913	14312179	24703018	N/A	N/A	24.3853	23.6651
13	4		900	0.495652	2531783	6605758	N/A	N/A	4.31369	4.18629
13	5		800	0.523913	2210849	7938355	N/A	N/A	3.76688	3.65563
13	6		700	0.554348	1334733	7744157	N/A	N/A	2.27414	2.20697
13	7		600	0.58913	1203636	7096504	N/A	N/A	2.05077	1.99021
13	8		500	0.623913	11418967	22464312	N/A	N/A	19.4558	18.8812
13	9		400	0.663043	3585543	11801311	N/A	N/A	6.1091	5.92867
13	10		300	0.708696	2156470	10673503	N/A	N/A	3.67422	3.56571
13	11		200	0.765217	2690915	11507789	N/A	N/A	4.58482	4.44941
13	12		100	0.804348	5219583	15540379	N/A	N/A	8.8932	8.63055

## Sheet: hDel2447 analysis plots
hDel2247					Vertical line generation
	Enhancer Fraction		Deletion Fraction
ID	Band 1 (x-value)	Band% (y-value)	Band 2 (x-value)	Band% (y-value)	X value	X value	Y value	Y value
RepA1	46.135	34.5426	46.1353	65.4574	46.135	46.1353	0	65.4574
RepA2	50.4948	30.3874	50.4951	69.6126	50.4948	50.4951	0	69.6126
RepA3	42.3299	38.4116	42.3302	61.5884	42.3299	42.3302	0	61.5884
hDel2247 benchmarking PCR data
	Enhancer Fraction	Deletion Fraction
ID	Band% (y-value)	Band% (y-value)	Expected Deletion % (x-axis)
WT chimp	97.5773	2.4227	0
90:10	80.0654	19.9346	10
80:20	63.7601	36.2399	20
70:30	54.8419	45.1581	30
60:40	39.2653	60.7347	40
50:50	30.7781	69.2219	50
40:60	21.9515	78.0485	60
30:70	16.0453	83.9547	70
20:80	10.9687	89.0313	80
10:90	6.76769	93.2323	90
WT human	2.8643	97.1357	100

## Sheet: hDel2447 partial_processed
hDel2247						Calculation of X using the trend line of each
ID	Band No.	Band% (y-value)	Band No.	Band% (y-value)	Expected Deletion % (x-value)	Band 1		Band 2
WT Chimp	1	97.6796	2	2.32042	0	-0.581757	Trendline	-0.581582	Trendline
80:20	1	65.6751	2	34.3249	20	19.9949	y = 0.0078x2 - 1.7068x + 96.684	19.9951	y = -0.0078x2 + 1.7068x + 3.3157
50:50	1	29.081	2	70.919	50	51.9337		51.9341
20:80	1	9.62016	2	90.3798	80	80.9748	Equation to use	80.9755	Equation to use
WT Human	1	0.682516	2	99.3175	100	~0		~0
RepA1	1	34.5426	2	65.4574		46.135		46.1353
RepA2	1	30.3874	2	69.6126		50.4948	Values	50.4951	What is y?
RepA3	1	38.4116	2	61.5884		42.3299	y = band%	42.3302	y = band%
NT Control	1	97.9558	2	2.04422		~0	x = coordinate on line	~0	x = coordinate on line
Cas9 only	1	98.7953	2	1.20473		~0		~0
hDel2247 benchmarking PCR data
ID	Band No.	Band% (y-value)	Band No.	Band% (y-value)	Expected Deletion % (x-value)
WT chimp	1	97.5773	2	2.4227	0
90:10	1	80.0654	2	19.9346	10
80:20	1	63.7601	2	36.2399	20
70:30	1	54.8419	2	45.1581	30
60:40	1	39.2653	2	60.7347	40
50:50	1	30.7781	2	69.2219	50
40:60	1	21.9515	2	78.0485	60
30:70	1	16.0453	2	83.9547	70
20:80	1	10.9687	2	89.0313	80
10:90	1	6.76769	2	93.2323	90
WT human	1	2.8643	2	97.1357	100

## Sheet: hDel2447 rawdata
hDel2247
Lane	Band No.	Band Label	Base Pairs (kb)	Relative Front	Adj. Volume (Int)	Volume (Int)	Abs. Quant.	Rel. Quant.	Band %	Lane %
1	1	1	10	0.216066	5591461	13667112	N/A	N/A	8.56863	8.30526
1	2		8	0.243767	3927726	10547142	N/A	N/A	6.01904	5.83403
1	3		6	0.288089	5733557	14335594	N/A	N/A	8.78638	8.51632
1	4		5	0.32133	4359824	10944214	N/A	N/A	6.68121	6.47585
1	5		4	0.365651	3652830	12395801	N/A	N/A	5.59778	5.42572
1	6		3	0.437673	17417799	29384656	N/A	N/A	26.6919	25.8715
1	7		2	0.537396	6931081	14825709	N/A	N/A	10.6215	10.2951
1	8		1.5	0.614958	5214973	12222497	N/A	N/A	7.99168	7.74604
1	9		1	0.720222	6258532	13190609	N/A	N/A	9.59088	9.29609
1	10		0.5	0.872576	6167232	13795513	N/A	N/A	9.45097	9.16047
2	1	Estimate Enhancer	10	0.202216	69720	2379942	N/A	N/A	32.6214	1.64554
2	2	Estimate Deletion	4.30884	0.351801	144005	8991888	N/A	N/A	67.3786	3.39883
3	1	Enhancer	10	0.199446	10076532	18222069	N/A	N/A	97.6796	58.4637
3	2	Deletion	4.51386	0.34349	239372	8084034	N/A	N/A	2.32042	1.38883
4	1	Enhancer	10	0.202216	7961775	15708995	N/A	N/A	65.6751	46.561
4	2	Deletion	4.34905	0.351801	4161205	15145176	N/A	N/A	34.3249	24.335
5	1	Enhancer	10	0.202216	5031377	12978295	N/A	N/A	29.081	22.6815
5	2	Deletion	4.30879	0.354571	12269890	23058811	N/A	N/A	70.919	55.3128
6	1	Enhancer	10	0.207756	2324332	7813786	N/A	N/A	9.62016	6.89738
6	2	Deletion	4.15148	0.362881	21836719	35068413	N/A	N/A	90.3798	64.7998
7	1	Enhancer	10	0.202216	254727	3000948	N/A	N/A	0.682516	0.536981
7	2	Deletion	4.11305	0.365651	37067053	51954846	N/A	N/A	99.3175	78.1397
8	1	Enhancer	10	0.210526	15602838	28999370	N/A	N/A	34.5426	30.0059
8	2	Deletion	4.36929	0.354571	29567007	46935006	N/A	N/A	65.4574	56.8605
9	1	Enhancer	10	0.207756	11357222	24346556	N/A	N/A	30.3874	26.8202
9	2	Deletion	4.45131	0.351801	26017595	43020311	N/A	N/A	69.6126	61.4408
10	1	Enhancer	10	0.204986	12260511	25536693	N/A	N/A	38.4116	32.487
10	2	Deletion	4.53487	0.34903	19658301	35142532	N/A	N/A	61.5884	52.0891
11	1	Enhancer	10	0.199446	39203473	53056090	N/A	N/A	97.9558	71.9469
11	2	Deletion	4.4307	0.354571	818131	7853128	N/A	N/A	2.04422	1.50145
12	1	Enhancer	10	0.202216	34168527	47082995	N/A	N/A	98.7953	73.8572
12	2	Deletion	4.64156	0.34626	416660	7209878	N/A	N/A	1.20473	0.900634
13	1	1	10	0.227147	6437895	14275585	N/A	N/A	8.42615	8.18168
13	2		8	0.257618	4927046	11758361	N/A	N/A	6.4487	6.2616
13	3		6	0.301939	6731715	15700446	N/A	N/A	8.81071	8.55508
13	4		5	0.33241	5348520	12865415	N/A	N/A	7.00034	6.79723
13	5		4	0.376731	4406470	13581871	N/A	N/A	5.76735	5.60002
13	6		3	0.448753	19980922	32614352	N/A	N/A	26.1518	25.393
13	7		2	0.548476	7948910	17043303	N/A	N/A	10.4038	10.102
13	8		1.5	0.626039	5952677	14087590	N/A	N/A	7.79108	7.56503
13	9		1	0.731302	7708376	15691648	N/A	N/A	10.089	9.79628
13	10		0.5	0.883657	6961210	15612300	N/A	N/A	9.11108	8.84674
